# Supplementary material for: A genome-wide survey for SNPs altering microRNA seed sites identifies functional candidates in GWAS
Source: BMC Genomics. 2011 Oct 13;12:504. doi: 10.1186/1471-2164-12-504 (PMC3207998; doi:10.1186/1471-2164-12-504)
Supplement: Additional file 1 — SNPs identified to abrogate MRESSs in LD with GWAS SNPs. All MRESS SNP minor allele frequencies (MAF) reported are for the CEU pilot panel of the 1000 Genomes Project, except where indicted. *indicates MAF in low coverage 1000genomes CEU panel. Abbreviations: GWAS SNP = SNP reported in GWAS, Proxy = MRESS SNP in LD with GWAS SNP, SNP coord = genomic coordinate of MRESS SNP, PhastCon = conservation score, PID = PubMed accession, SVR = miRSVR score, S-T = seed type. [file 1471-2164-12-504-S1.XLS]

## Sheet: Supplmental Table 1
GWAS SNP	P-value	pubmed id	Phenotype	LD	PhasCons	Proxy	SNP Coord	MAF	mNRA	Gene	miR	Alleles	miRsvr Score	Seed-type
rs10089	2e-06	21139019	Ileal carcinoids	1	0.6692	rs10089	5: 127522543	0.352273	NM_001046	SLC12A2	hsa-miR-421	C/T	-0.6818	8mer
rs6504340	6e-07	20195514	Primary tooth development (number of teeth)	0.895	0.6635	rs1042822	17: 46620095	0.180556	NM_002145	HOXB2	hsa-miR-590-3p	G/T	-1.29	7mer-m8
rs1008953	1e-07	20953189	Psoriasis	1	0.651	rs2245717	20: 43995880	0.861111	NM_033542	SYS1	hsa-miR-150	T/G	-0.7042	8mer
rs328	9e-23	18193044	HDL cholesterol	0.929	0.685	rs1059611	8: 19824563	0.125	NM_000237	LPL	hsa-miR-136	T/C	-0.6354	7mer-m8
rs10503669	4e-19	18193043	HDL cholesterol	0.929	0.685	rs1059611	8: 19824563	0.125	NM_000237	LPL	hsa-miR-136	T/C	-0.6354	7mer-m8
rs12678919	2e-34	19060906	HDL cholesterol	0.929	0.685	rs1059611	8: 19824563	0.125	NM_000237	LPL	hsa-miR-136	T/C	-0.6354	7mer-m8
rs17482753	3e-11	20031538	HDL cholesterol	0.929	0.685	rs1059611	8: 19824563	0.125	NM_000237	LPL	hsa-miR-136	T/C	-0.6354	7mer-m8
rs325	8e-26	20864672	HDL cholesterol	0.929	0.685	rs1059611	8: 19824563	0.125	NM_000237	LPL	hsa-miR-136	T/C	-0.6354	7mer-m8
rs7016880	2e-07	20657596	Hypertriglyceridemia	0.929	0.685	rs1059611	8: 19824563	0.125	NM_000237	LPL	hsa-miR-136	T/C	-0.6354	7mer-m8
rs2083637	2e-10	20694148	Metabolic syndrome	0.917	0.6217	rs13702	8: 19824492	0.138889	NM_000237	LPL	hsa-miR-410	T/C	-1.1589	8mer
rs326	5e-12	18193046	Triglycerides	0.958	0.6217	rs13702	8: 19824492	0.138889	NM_000237	LPL	hsa-miR-410	T/C	-1.1589	8mer
rs10105606	4e-26	20864672	Triglycerides	0.816	0.6217	rs13702	8: 19824492	0.138889	NM_000237	LPL	hsa-miR-410	T/C	-1.1589	8mer
rs10941694	9e-06	20686651	Chronic kidney disease and serum creatinine concentration	1	0.7345	rs12522910	5: 45259363	0.14*	NM_021072	HCN1	hsa-miR-653	T/C	-1.3519	8mer
rs10923931	4e-08	18372903	Type 2 diabetes	1	0.5784	rs835576	1: 120455586	0.0694444	NM_024408	NOTCH2	hsa-miR-218	T/C	-0.7176	8mer
rs1295686	1e-07	20860503	Asthma	0.956	0.581	rs847	5: 131996669	0.763889	NM_002188	IL13	hsa-miR-381	T/C	-1.1586	7mer-m8
rs20541	5e-15	19169254	Psoriasis	0.956	0.581	rs847	5: 131996669	0.763889	NM_002188	IL13	hsa-miR-381	T/C	-1.1586	7mer-m8
rs6590330	2e-25	19838193	Systemic lupus erythematosus	1	0.8332	rs1128334	11: 128328959	0.0555556	NM_001143820	ETS1	hsa-miR-381	C/T	-1.166	7mer-m8
rs1128334	2e-11	20169177	Systemic lupus erythematosus	1	0.8332	rs1128334	11: 128328959	0.0555556	NM_001143820	ETS1	hsa-miR-381	C/T	-1.166	7mer-m8
rs1443512	6e-16	20935629	Waist-hip ratio	0.812	0.581	rs4759058	12: 54339052	0.78 *	NM_017410	HOXC13	hsa-miR-503	C/A	-0.7545	7mer-m8
rs504963	2e-08	20570966	Crohn's disease	1	0.5968	rs485073	19: 49207255	0.625	NM_000511	FUT2	hsa-miR-186	A/G	-1.1807	7mer-m8
rs281379	7e-12	21102463	Crohn's disease	0.899	0.5968	rs485073	19: 49207255	0.625	NM_000511	FUT2	hsa-miR-186	A/G	-1.1807	7mer-m8
rs602662	3e-20	19303062	Folate pathway vitamin levels	1	0.5968	rs485073	19: 49207255	0.625	NM_000511	FUT2	hsa-miR-186	A/G	-1.1807	7mer-m8
rs492602	5e-17	18776911	Plasma level of vitamin B12	0.816	0.5968	rs485073	19: 49207255	0.625	NM_000511	FUT2	hsa-miR-186	A/G	-1.1807	7mer-m8
rs504963	2e-08	20570966	Crohn's disease	1	0.5968	rs603985	19: 49207257	0.625	NM_000511	FUT2	hsa-miR-186	T/C	-1.1807	7mer-m8
rs281379	7e-12	21102463	Crohn's disease	0.899	0.5968	rs603985	19: 49207257	0.625	NM_000511	FUT2	hsa-miR-186	T/C	-1.1807	7mer-m8
rs602662	3e-20	19303062	Folate pathway vitamin levels	1	0.5968	rs603985	19: 49207257	0.625	NM_000511	FUT2	hsa-miR-186	T/C	-1.1807	7mer-m8
rs492602	5e-17	18776911	Plasma level of vitamin B12	0.816	0.5968	rs603985	19: 49207257	0.625	NM_000511	FUT2	hsa-miR-186	T/C	-1.1807	7mer-m8
rs6504340	6e-07	20195514	Primary tooth development (number of teeth)	0.895	0.6635	rs1042822	17: 46620095	0.180556	NM_002145	HOXB2	hsa-miR-186	G/T	-1.341	8mer
rs6504340	6e-07	20195514	Primary tooth development (number of teeth)	0.895	0.6635	rs1042818	17: 46620111	0.180556	NM_002145	HOXB2	hsa-miR-139-5p	T/C	-1.3174	8mer
rs910316	1e-07	19343178	Height	0.967	0.7244	rs10246	14: 75544470	0.5	NM_024643	FAM164C	hsa-miR-7	T/A	-1.1367	8mer
rs910316	1e-07	19343178	Height	0.967	0.7244	rs10246	14: 75544470	0.5		FAM164C	hsa-miR-7	T/A	-1.1327	8mer
rs6590330	2e-25	19838193	Systemic lupus erythematosus	1	0.8332	rs1128334	11: 128328959	0.0555556	NM_001143820	ETS1	hsa-miR-300	C/T	-1.166	7mer-m8
rs1128334	2e-11	20169177	Systemic lupus erythematosus	1	0.8332	rs1128334	11: 128328959	0.0555556	NM_001143820	ETS1	hsa-miR-300	C/T	-1.166	7mer-m8
rs1295686	1e-07	20860503	Asthma	0.956	0.581	rs847	5: 131996669	0.763889	NM_002188	IL13	hsa-miR-300	T/C	-1.1586	7mer-m8
rs20541	5e-15	19169254	Psoriasis	0.956	0.581	rs847	5: 131996669	0.763889	NM_002188	IL13	hsa-miR-300	T/C	-1.1586	7mer-m8
