# Supplementary material for: A genome-wide survey for SNPs altering microRNA seed sites identifies functional candidates in GWAS
Source: BMC Genomics. 2011 Oct 13;12:504. doi: 10.1186/1471-2164-12-504 (PMC3207998; doi:10.1186/1471-2164-12-504)
Supplement: Additional file 2 — CNM SNPs in LD with GWAS SNPs. CNM SNPs in LD with variants association with disease traits. All CNM SNP minor allele frequencies (MAF) reported are for the CEU pilot panel of the 1000 Genomes Project, except where indicted. * indicates MAF in low coverage 1000genomes CEU panel. Abbreviations: GWAS SNP = SNP reported in GWAS, Proxy = CNM SNP in LD with GWAS SNP, SNP coord = genomic coordinate of CNM SNP, PMID = PubMed accession, PS = miRanda Pairing Score, ES = miRanda energy score, S-T = seed type. [file 1471-2164-12-504-S2.XLS]

## Sheet: TABLE s2
GWAS SNP	P-value	pubmed id	Phenotype	LD	Proxy	SNP Coord	maf	mNRA	Gene	miR	Alleles	Pairing score	Energy Score	Seed-type
rs3820928	5e-06	17903307	Pulmonary function traits (other)	0.874	rs56324594	2: 227868854	0.466667*	NM_000092	COL4A4	hsa-miR-339-5p	C/T	179	-32.84	8mer
rs1008953	1e-07	20953189	Psoriasis	1	rs2245717	20: 43995880	0.861111	NM_001099791, NM_001197129,NM_033542	SYS1	hsa-miR-188-3p	T/G	153	-24.72	7mer-m8
rs13098911	3e-17	20190752	Celiac disease	0.915	rs3136667	3: 46244284	0.1*	NM_001295	CCR1	hsa-miR-608	A/G	155	-29.28	6mer
rs10935120	7e-08	18391952	Height	0.806	rs4519744	3: 134321523	0.608333*	NM_178554	KY	hsa-miR-663	T/C	151	-35.16	7mer-m8
rs4788084	3e-13	19430480	Type 1 diabetes	0.811	rs40837	16: 28510845	0.444444	NM_145659	IL27	hsa-miR-661	A/G	155	-21.15	7mer-m8
rs7216389	9e-11	17611496	Asthma	0.967	rs907091	17: 37921742	0.527778	NM_183228, NM_183229, NM_183230, NM_183231, NM_183232	IKZF3	hsa-miR-326	C/T	153	-23.56	8mer
rs2305480	1e-07	20860503	Asthma	0.875	rs907091	17: 37921742	0.527778	NM_183228, NM_012481, NM_183229, NM_183230, NM_183231, NM_183232	IKZF3	hsa-miR-326	C/T	153	-23.56	8mer
rs907092	8e-06	19458352	Primary biliary cirrhosis	0.905	rs907091	17: 37921742	0.527778	NM_183228, NM_012481, NM_183229, NM_183230, NM_183231, NM_183232	IKZF3	hsa-miR-326	C/T	153	-23.56	8mer
rs9303277	2e-09	20639880	Primary biliary cirrhosis	0.967	rs907091	17: 37921742	0.527778	NM_183228, NM_012481, NM_183229, NM_183230, NM_183231, NM_183232	IKZF3	hsa-miR-326	C/T	153	-23.56	8mer
rs2872507	9e-07	20453842	Rheumatoid arthritis	0.875	rs907091	17: 37921742	0.527778	NM_183228, NM_012481, NM_183229, NM_183230, NM_183231, NM_183232	IKZF3	hsa-miR-326	C/T	153	-23.56	8mer
rs2290400	6e-13	19430480	Type 1 diabetes	0.967	rs907091	17: 37921742	0.527778	NM_183228, NM_012481, NM_183229, NM_183230, NM_183231, NM_183232	IKZF3	hsa-miR-326	C/T	153	-23.56	8mer
rs8067378	1e-07	20228799	Ulcerative colitis	0.967	rs907091	17: 37921742	0.527778	NM_183228, NM_012481, NM_183229, NM_183230, NM_183231, NM_183232	IKZF3	hsa-miR-326	C/T	153	-23.56	8mer
rs2338104	1e-10	19060906	HDL cholesterol	0.967	rs1045255	12: 109973979	0.555556	NM_183415, NM_130466	UBE3B	hsa-miR-452	G/C	154	-21.18	7mer-m8
rs2336725	1e-12	20881960	Height	0.967	rs891368	3: 53123273	0.583333	NM_052859	RFT1	hsa-miR-497	A/G	162	-20.44	7mer-m8
rs10838738	5e-09	19079261	Body mass index	0.864	rs2293577	11: 47437202	0.625	NM_001128225, NM_152264	SLC39A13	hsa-miR-665	C/T	157	-23.73	8mer
rs2814707	7e-09	19734901	Amyotrophic lateral sclerosis	0.904	rs700782	9: 27526047	0.216667*	NM_020124	IFNK	hsa-miR-153	C/T	166	-21.58	8mer
rs3849942	5e-11	20801717	Amyotrophic lateral sclerosis	0.904	rs700782	9: 27526047	0.216667*	NM_020124	IFNK	hsa-miR-153	C/T	166	-21.58	8mer
rs4343	3e-25	20066004	Angiotensin-converting enzyme activity	0.902	rs1055086	17: 61575637	0.527778	NM_000789, NM_00117805, NM_152830	ACE	hsa-miR-373*	A/G	154	-20.66	7mer-m8
rs1008953	1e-07	20953189	Psoriasis	1	rs2245717	20: 43995880	0.861111	NM_001099791, NM_001197129,NM_033542	SYS1	hsa-miR-532-3p	T/G	169	-28.01	8mer
rs3914188	3e-07	21102462	Menarche (age at onset)	1	rs3914188	3: 184010048	0.722222	NM_001037324, NM_001100120, NM_001100121, NM_014693	ECE2	hsa-miR-612	G/C	159	-28.94	7mer-m8
rs3995090	4e-09	20010834	Pulmonary function	0.931	rs6580550	5: 147856232	0.333333	NM_001040169, NM_001040172, NM_199453	HTR4	hsa-miR-148a	T/C	159	-21.6	8mer
rs11168048	1e-11	20010835	Pulmonary function	0.93	rs6580550	5: 147856232	0.333333	NM_001040169, NM_001040172, NM_199453	HTR4	hsa-miR-148a	T/C	159	-21.6	8mer
rs7631605	1e-06	20932310	P-tau181p	0.845	rs1133661	3: 37028066	0.458333	NM_014805	EPM2AIP1	hsa-miR-665	A/G	156	-25.04	8mer
rs9272535	9e-08	21131588	Chronic lymphocytic leukemia	0.818	rs1064991	6: 32611176	na	NM_002122	HLA-DQA1	hsa-miR-20b*	G/C	157	-20.53	7mer-m8
rs12449157	2e-07	20864672	HDL cholesterol	1	rs12449157	16: 67708897	0.125	NM_030819, NR_027398	GFOD2	hsa-miR-125a-3p	A/G	160	-22.52	7mer-m8
rs4794822	6e-10	20172861	Neutrophil count	0.898	rs7021	17: 38153875	0.4*	NM_002809	PSMD3	hsa-miR-214*	T/A	156	-21.63	8mer
rs2294008	4e-11	20972438	Bladder cancer	1	rs1045547	8: 143763757	0.466667*	NM_005672	PSCA	hsa-miR-597	T/G	156	-20.2	8mer
rs1007738	7e-07	19079262	Bone mineral density (hip)	1	rs3829940	11: 46879973	0.777778	NM_002334	LRP4	hsa-miR-361-3p	A/G	152	-22.32	7mer-m8
rs3995090	4e-09	20010834	Pulmonary function	0.931	rs6580550	5: 147856232	0.333333	NM_001040169, NM_001040172, NM_199453	HTR4	hsa-miR-152	T/C	156	-22.43	8mer
rs11168048	1e-11	20010835	Pulmonary function	0.93	rs6580550	5: 147856232	0.333333	NM_001040169, NM_001040172, NM_199453	HTR4	hsa-miR-152	T/C	156	-22.43	8mer
rs2338104	1e-10	19060906	HDL cholesterol	0.902	rs877710	12: 109993976	0.541667	NM_052845	MMAB	hsa-miR-564	C/G	154	-26.44	8mer
rs3995090	4e-09	20010834	Pulmonary function	0.931	rs6580550	5: 147856232	0.333333	NM_001040169, NM_001040172, NM_199453	HTR4	hsa-miR-148b	T/C	159	-20.05	8mer
rs11168048	1e-11	20010835	Pulmonary function	0.93	rs6580550	5: 147856232	0.333333	NM_001040169, NM_001040172, NM_199453	HTR4	hsa-miR-148b	T/C	159	-20.05	8mer
rs2271293	8e-16	19060911	HDL cholesterol	1	rs72556537	16: 67691477	0.125	NM_001082486, NM_001082487, NM_022914	ACD	hsa-miR-147	A/T	150	-22.2	7mer-m8
rs4929923	1e-08	21102462	Menarche (age at onset)	1	rs10769931	11: 8636105	0.708333	NM_014818	TRIM66	hsa-miR-92b*	T/C	159	-26.21	7mer-m8
rs29941	3e-09	20935630	Body mass index	0.889	rs14810	19: 34304903	0.666667*	NM_001129994, NM_001129995, NM_024076	KCTD15	hsa-miR-486-3p	C/G	150	-24.48	8mer
rs2967605	1e-08	19060906	HDL cholesterol	0.943	rs2241588	19: 8468485	0.166667*	NM_004218	RAB11B	hsa-miR-92b*	C/T	154	-28.35	7mer-m8
rs887304	8e-07	20708005	Non-alcoholic fatty liver disease histology (lobular)	1	rs887304	12: 3757548	0.694444	NM_001144958, NM_001144959, NM_032680	EFCAB4B	hsa-miR-323-5p	T/C	150	-25.81	7mer-m8
rs4952590	2e-06	19961619	Atopy	0.852	rs1044305	2: 42284884	0.138889	NM_138370	PKDCC	hsa-miR-1470	T/C	155	-27.56	8mer
rs1046896	2e-26	20858683	Glycated hemoglobin levels	1	rs1046875	17: 80685426	0.777778	NM_024619	FN3KRP	hsa-miR-885-3p	A/G	150	-25.57	7mer-m8
rs4809330	3e-15	21102463	Crohn's disease	0.93	rs1056441	20: 62370349	na	NM_017806	LIME1	hsa-miR-1538	T/C	153	-31.09	7mer-m8
rs2315008	9e-15	18758464	Inflammatory bowel disease	0.93	rs1056441	20: 62370349	na	NM_017806	LIME1	hsa-miR-1538	T/C	153	-31.09	7mer-m8
rs2735839	2e-18	18264097	Prostate cancer	0.841	rs1058205	19: 51363398	0.847222	NM_001030047, NM_001030048, NM_001648	KLK3	hsa-miR-3162	C/T	164	-24.83	7mer-m8
rs10503669	4e-19	18193043	HDL cholesterol	0.929	rs1059611	8: 19824563	0.125	NM_000237	LPL	hsa-miR-1468	T/C	154	-22.31	7mer-m8
rs328	9e-23	18193044	HDL cholesterol	0.929	rs1059611	8: 19824563	0.125	NM_000237	LPL	hsa-miR-1468	T/C	154	-22.31	7mer-m8
rs12678919	2e-34	19060906	HDL cholesterol	0.929	rs1059611	8: 19824563	0.125	NM_000237	LPL	hsa-miR-1468	T/C	154	-22.31	7mer-m8
rs17482753	3e-11	20031538	HDL cholesterol	0.929	rs1059611	8: 19824563	0.125	NM_000237	LPL	hsa-miR-1468	T/C	154	-22.31	7mer-m8
rs325	8e-26	20864672	HDL cholesterol	0.929	rs1059611	8: 19824563	0.125	NM_000237	LPL	hsa-miR-1468	T/C	154	-22.31	7mer-m8
rs7016880	2e-07	20657596	Hypertriglyceridemia	0.929	rs1059611	8: 19824563	0.125	NM_000237	LPL	hsa-miR-1468	T/C	154	-22.31	7mer-m8
rs1405069	6e-06	20237162	Plasma chemerin levels	0.809	rs1063021	6: 36932327	0.416667	NM_153370	PI16	hsa-miR-4313	A/G	150	-22.42	7mer-m8
rs9272535	9e-08	21131588	Chronic lymphocytic leukemia	0.818	rs1064991	6: 32611176	0.133333*	NM_002122	HLA-DQA1	hsa-miR-1183	G/C	163	-20.08	8mer
rs4929923	1e-08	21102462	Menarche (age at onset)	1	rs10769931	11: 8636105	0.708333	NM_014818	TRIM66	hsa-miR-3126-5p	T/C	157	-25.19	8mer
rs703842	5e-11	19525955	Multiple sclerosis	1	rs10783848	12: 58196528	0.388889		TSFM	hsa-miR-298	G/A	151	-23.77	6mer
rs1136001	7e-06	20189936	Height	1	rs1121	16: 15131076	0.319444	NM_015027	PDXDC1	hsa-miR-3652	G/A	159	-26.04	8mer
rs10483853	6e-06	17903303	Coronary artery calcification	0.945	rs11625196	14: 73743205	0.180556	NM_001005743, NM_001005744, NM_001005745, NM_003744	NUMB	hsa-miR-1197	G/C	167	-21.55	7mer-m8
rs572169	3e-18	20881960	Height	0.885	rs116657802	3: 172162394	0.275*	NM_198407	GHSR	hsa-miR-3666	T/C	151	-20.13	7mer-m8
rs2191566	4e-07	19684603	Acute lymphoblastic leukemia (childhood)	1	rs11881151	19: 44501929	0.708333	NM_003445, NM_198089	ZNF155	hsa-miR-3622b-5p	G/C	153	-25.43	7mer-m8
rs3846662	3e-19	19060911	Cholesterol total	0.901	rs12916	5: 74656539	0.388889	NM_000859, NM_001130996	HMGCR	hsa-miR-1207-5p	T/C	153	-32.35	8mer
rs12654264	1e-20	18193044	LDL cholesterol	0.965	rs12916	5: 74656539	0.388889	NM_000859, NM_001130996	HMGCR	hsa-miR-1207-5p	T/C	153	-32.35	8mer
rs7703051	1e-08	18802019	LDL cholesterol	0.965	rs12916	5: 74656539	0.388889	NM_000859, NM_001130996	HMGCR	hsa-miR-1207-5p	T/C	153	-32.35	8mer
rs12916	1e-11	20864672	LDL cholesterol	1	rs12916	5: 74656539	0.388889	NM_000859, NM_001130996	HMGCR	hsa-miR-1207-5p	T/C	153	-32.35	8mer
rs3846663	6e-06	19197348	Quantitative traits	0.932	rs12916	5: 74656539	0.388889	NM_000859, NM_001130996	HMGCR	hsa-miR-1207-5p	T/C	153	-32.35	8mer
rs228769	2e-08	19801982	Bone mineral density (hip)	1	rs12937692	17: 42256430	0.25	NM_178542	C17orf65	hsa-miR-3916	G/A	169	-23.48	7mer-m8
rs1295686	1e-07	20860503	Asthma	1	rs1295685	5: 131996445	0.75*	NM_002188	IL13	hsa-miR-1202	A/G	152	-20.76	7mer-m8
rs20541	5e-15	19169254	Psoriasis	1	rs1295685	5: 131996445	0.75*	NM_002188	IL13	hsa-miR-1202	A/G	152	-20.76	7mer-m8
rs29941	3e-09	20935630	Body mass index	0.889	rs14810	19: 34304903	0.666667*	NM_001129994, NM_001129995, NM_024076	KCTD15	hsa-miR-3151	C/G	156	-26.06	7mer-m8
rs1376877	4e-07	17903303	Subclinical atherosclerosis traits (other)	0.875	rs1653	2: 204163145	0.466667	NM_177538	CYP20A1	hsa-miR-4252	G/A	158	-25.15	7mer-m8
rs2048327	1e-09	19198611	Coronary heart disease	0.963	rs1810126	6: 160872151	0.347222	NM_021977	SLC22A3	hsa-miR-3617	C/T	156	-24.7	6mer
rs10782001	9e-10	20953189	Psoriasis	0.956	rs2305880	16: 30999462	0.777778	NM_001142777, NM_001142778, NM_025193	HSD3B7	hsa-miR-3621	T/C	153	-22.38	8mer
rs1376877	4e-07	17903303	Subclinical atherosclerosis traits (other)	0.846	rs2469954	2: 204292517	0.402778	NM_005759	ABI2	hsa-miR-3173	T/C	151	-22.67	7mer-m8
rs470119	4e-08	20139978	Hematological and biochemical traits	1	rs2782	22: 50961854	0.569444	NM_001185011, NM_152299	NCAPH2	hsa-miR-3177	T/C	158	-27.65	7mer-m8
rs281437	3e-10	18604267	Soluble ICAM-1	1	rs281437	19: 10397238	0.25	NM_000201	ICAM1	hsa-miR-3667-5p	C/T	151	-20.13	7mer-m8
rs2048327	1e-09	19198611	Coronary heart disease	0.963	rs3088442	6: 160872652	0.375	NM_021977	SLC22A3	hsa-miR-3911	G/A	150	-23.56	8mer
rs13098911	3e-17	20190752	Celiac disease	0.915	rs3136668	3: 46244280	0.1*	NM_001295	CCR1	hsa-miR-1321	G/A	156	-21.01	7mer-m8
rs13098911	3e-17	20190752	Celiac disease	0.915	rs3136668	3: 46244280	0.1*	NM_001295	CCR1	hsa-miR-149*	G/A	151	-23.57	7mer-m8
rs8049603	1e-06	19525955	Multiple sclerosis	0.945	rs3169494	16: 23076172	0.138889	NM_020718	USP31	hsa-miR-298	A/G	152	-24.79	8mer
rs13160562	7e-06	19581569	Alcohol dependence	1	rs3198304	5: 96111228	0.458333	NM_001040458, NM_001198541, NM_016442	ERAP1	hsa-miR-4270	A/G	152	-21.79	8mer
rs10903129	5e-10	19060911	Cholesterol total	1	rs34491689	1: 25826502	0.486111	NM_018202	TMEM57	hsa-miR-1273	A/G	159	-21.5	8mer
rs37062	1e-06	20062063	Electrocardiographic traits	0.92	rs37036	16: 58553348	0.263889	NM_001160305, NM_024860	SETD6	hsa-miR-1909*	T/C	151	-23.65	7mer-m8
rs7188697	7e-25	19305409	QT interval	0.922	rs37036	16: 58553348	0.263889	NM_001160305, NM_024860	SETD6	hsa-miR-1909*	T/C	151	-23.65	7mer-m8
rs3743266	8e-07	21102462	Menarche (age at onset)	1	rs3743266	15: 60781513	0.333333	NM_134260, NM_002943, NM_134261, NM_134262	RORA	hsa-miR-509-3-5p	T/C	159	-21.81	8mer
rs3810291	2e-12	20935630	Body mass index	1	rs3810291	19: 47569003	0.658333*	NM_015168	ZC3H4	hsa-miR-502-3p	G/A	152	-21.47	7mer-m8
rs6420094	1e-14	20383146	Chronic kidney disease	1	rs3812035	5: 176817143	0.416667	NM_001167579, NM_003052	SLC34A1	hsa-miR-3198	G/T	163	-26.07	8mer
rs2014355	5e-96	20037589	Serum metabolites	1	rs3916	12: 121177272	0.208333	NM_000017	ACADS	hsa-miR-3677	G/C	152	-25.7	7mer-m8
rs12053903	1e-07	20062063	Electrocardiographic traits	0.806	rs4073797	3: 38590850	0.3*	NM_000335, NM_001099404, NM_001099405, NM_001160160, NM_001160161, NM_198056	SCN5A	hsa-miR-1306	A/T	152	-20.6	7mer-m8
rs4788084	3e-13	19430480	Type 1 diabetes	0.811	rs40837	16: 28510845	0.444444	NM_145659	IL27	hsa-miR-2861	A/G	160	-34.06	7mer-m8
rs5753037	3e-16	19430480	Type 1 diabetes	0.967	rs41171	22: 30422107	0.638889	NM_021090, NM_153050, NM_153051	MTMR3	hsa-miR-3660	C/G	157	-22.69	7mer-m8
rs42041	4e-06	18794853	Rheumatoid arthritis	1	rs42039	7: 92244422	0.222222	NM_001145306, NM_001259	CDK6	hsa-miR-1205	C/T	164	-24.79	8mer
rs2191566	4e-07	19684603	Acute lymphoblastic leukemia (childhood)	0.959	rs442220	19: 44502168	0.263889	NM_003445, NM_198089	ZNF155	hsa-miR-3647-5p	G/A	182	-20.67	8mer
rs10935120	7e-08	18391952	Height	0.806	rs4519744	3: 134321523	0.608333*	NM_178554	KY	hsa-miR-1908	T/C	155	-23.13	7mer-m8
rs10935120	7e-08	18391952	Height	0.806	rs4519744	3: 134321523	0.608333*	NM_178554	KY	hsa-miR-744	T/C	155	-27.51	7mer-m8
rs4679904	1e-06	19458352	Primary biliary cirrhosis	0.883	rs4679886	3: 160155047	0.208333	NM_173084	TRIM59	hsa-miR-3689a-3p	C/T	151	-21.18	7mer-m8
rs4679904	1e-06	19458352	Primary biliary cirrhosis	0.883	rs4679886	3: 160155047	0.208333	NM_173084	TRIM59	hsa-miR-4257	C/T	156	-22.11	7mer-m8
rs3820928	5e-06	17903307	Pulmonary function traits (other)	0.874	rs56324594	2: 227868854	0.5	NM_000092	COL4A4	hsa-miR-1274a	C/T	151	-23.68	7mer-m8
rs495337	2e-06	20953190	Psoriasis	1	rs6125829	20: 48568929	0.430556	NM_018683	RNF114	hsa-miR-3919	G/T	161	-23.91	7mer-m8
rs2235617	2e-06	20953190	Psoriasis	1	rs6125829	20: 48568929	0.430556	NM_018683	RNF114	hsa-miR-3919	G/T	161	-23.91	7mer-m8
rs12286037	4e-08	20442857	Lipoprotein-associated phospholipase A2 activity and mass	1	rs61905116	11: 116649538	0.05*	NM_003904	ZNF259	hsa-miR-1909	A/G	153	-24.36	7mer-m8
rs12286037	4e-08	20442857	Lipoprotein-associated phospholipase A2 activity and mass	1	rs61905116	11: 116649538	0.05*	NM_003904	ZNF259	hsa-miR-1207-5p	A/G	156	-29.73	7mer-m8
rs12272004	8e-10	19185284	Plasma carotenoid and tocopherol levels	0.826	rs61905116	11: 116649538	0.05*	NM_003904	ZNF259	hsa-miR-1909	A/G	153	-24.36	7mer-m8
rs12272004	8e-10	19185284	Plasma carotenoid and tocopherol levels	0.826	rs61905116	11: 116649538	0.05*	NM_003904	ZNF259	hsa-miR-1207-5p	A/G	156	-29.73	7mer-m8
rs28927680	2e-17	18193044	Triglycerides	1	rs61905116	11: 116649538	0.05*	NM_003904	ZNF259	hsa-miR-1909	A/G	153	-24.36	7mer-m8
rs28927680	2e-17	18193044	Triglycerides	1	rs61905116	11: 116649538	0.05*	NM_003904	ZNF259	hsa-miR-1207-5p	A/G	156	-29.73	7mer-m8
rs987237	3e-20	20935630	Body mass index	0.901	rs62405437	6: 50813729	0.0833333	NM_003221	TFAP2B	hsa-miR-3189	T/C	151	-20.08	8mer
rs1079596	3e-06	17903293	Select biomarker traits	0.932	rs6278	11: 113280724	0.0555556	NM_000795	DRD2	hsa-miR-3154	C/A	155	-26.79	7mer-m8
rs1079596	3e-06	17903293	Select biomarker traits	0.932	rs6278	11: 113280724	0.0555556	NM_016574	DRD2	hsa-miR-3154	C/A	155	-26.79	7mer-m8
rs4794822	6e-10	20172861	Neutrophil count	0.933	rs709592	17: 38175553	0.472222	NM_001079518, NM_014815	MED24	hsa-miR-1178	C/T	159	-20.51	8mer
rs7138803	2e-17	20935630	Body mass index	0.894	rs7132908	12: 50263148	0.347222	NM_012306	FAIM2	hsa-miR-3929	G/A	169	-25.76	8mer
rs11038871	2e-06	20694011	Immunoglobulin A	0.894	rs7476	11: 46342834	0.944444	NM_052854	CREB3L1	hsa-miR-4270	A/C	150	-20.87	8mer
rs2304069	7e-06	20041166	HIV-1 control	0.909	rs8073	5: 149362400	0.194444	NM_000112	SLC26A2	hsa-miR-3189	T/G	162	-24.06	7mer-m8
rs2336725	1e-12	20881960	Height	0.967	rs891368	3: 53123273	0.583333	NM_052859	RFT1	hsa-miR-15a	A/G	158	-20.34	7mer-m8
rs7216389	9e-11	17611496	Asthma	0.967	rs907091	17: 37921742	0.527778	NM_183228, NM_012481, NM_183229, NM_183230, NM_183231, NM_183232	IKZF3	hsa-miR-330-5p	C/T	150	-21.21	8mer
rs2305480	1e-07	20860503	Asthma	0.875	rs907091	17: 37921742	0.527778	NM_183228, NM_012481, NM_183229, NM_183230, NM_183231, NM_183232	IKZF3	hsa-miR-330-5p	C/T	150	-21.21	8mer
rs907092	8e-06	19458352	Primary biliary cirrhosis	0.905	rs907091	17: 37921742	0.527778	NM_183228, NM_012481, NM_183229, NM_183230, NM_183231, NM_183232	IKZF3	hsa-miR-330-5p	C/T	150	-21.21	8mer
rs9303277	2e-09	20639880	Primary biliary cirrhosis	0.967	rs907091	17: 37921742	0.527778	NM_183228, NM_012481, NM_183229, NM_183230, NM_183231, NM_183232	IKZF3	hsa-miR-330-5p	C/T	150	-21.21	8mer
rs2872507	9e-07	20453842	Rheumatoid arthritis	0.875	rs907091	17: 37921742	0.527778	NM_183228, NM_012481, NM_183229, NM_183230, NM_183231, NM_183232	IKZF3	hsa-miR-330-5p	C/T	150	-21.21	8mer
rs2290400	6e-13	19430480	Type 1 diabetes	0.967	rs907091	17: 37921742	0.527778	NM_183228, NM_012481, NM_183229, NM_183230, NM_183231, NM_183232	IKZF3	hsa-miR-330-5p	C/T	150	-21.21	8mer
rs8067378	1e-07	20228799	Ulcerative colitis	0.967	rs907091	17: 37921742	0.527778	NM_183228, NM_012481, NM_183229, NM_183230, NM_183231, NM_183232	IKZF3	hsa-miR-330-5p	C/T	150	-21.21	8mer
rs9272346	6e-129	18978792	Type 1 diabetes	0.933	rs9273462	6: 32627923	0.444444	NM_002123	HLA-DQB1	hsa-miR-3929	A/G	157	-20.13	7mer-m8
rs3180018	2e-13	21102463	Crohn's disease	0.851	rs932972	1: 155260096	0.347222	NM_181871, NM_000298	PKLR	hsa-miR-3678-3p	G/A	161	-23.17	7mer-m8
rs10760706	4e-07	20596022	Alopecia areata	0.962	rs9556	9: 102732237	0.666667	NM_017919	STX17	hsa-miR-92a-1*	T/C	152	-22.35	7mer-m8
rs9818870	7e-13	19198612	Coronary heart disease	1	rs9818870	3: 138122122	0.236111	NM_001085049	MRAS	hsa-miR-3074	C/T	154	-22.27	7mer-m8
rs9818870	7e-13	19198612	Coronary heart disease	1	rs9818870	3: 138122122	0.236111	NM_012219	MRAS	hsa-miR-3074	C/T	154	-22.27	7mer-m8
rs3761847	2e-07	20453842	Rheumatoid arthritis	0.967	rs9886724	9: 123665019	0.513889	NM_001190945, NM_001190947, NM_005658	TRAF1	hsa-miR-3170	A/G	157	-24.29	7mer-m8
MAF - Minor allele frequencies reported are from 1000GENOMES:pilot.1.CEU
* - indicates MAFs taken from the 1000GENOMES:low_coverage:CEU
